# Supplementary material for: A genomic atlas of human adrenal and gonad development
Source: Wellcome Open Res. 2017 Oct 23;2:25. Originally published 2017 Apr 7. [Version 2] doi: 10.12688/wellcomeopenres.11253.2 (PMC5407452; doi:10.12688/wellcomeopenres.11253.2)
Supplement: Supplementary file 4 [file wellcomeopenres-2-14044-s0003.tgz]

Archive with 1 entries (1 files):
- b629469b-e002-4141-ac6e-ffd5645dfa05.pdf
