# Supplementary material for: A genomic atlas of human adrenal and gonad development
Source: Wellcome Open Res. 2017 Oct 23;2:25. Originally published 2017 Apr 7. [Version 2] doi: 10.12688/wellcomeopenres.11253.2 (PMC5407452; doi:10.12688/wellcomeopenres.11253.2)
Supplement: Supplementary file 5 [file wellcomeopenres-2-14044-s0004.tgz]

Archive with 1 entries (1 files):
- 62bd2079-19ac-47ea-8731-fe79b41c0457.pdf
